# Supplementary material for: Combination of Near-Infrared Photoimmunotherapy Using Trastuzumab and Small Protein Mimetic for HER2-Positive Breast Cancer
Source: Int J Mol Sci. 2021 Nov 11;22(22):12213. doi: 10.3390/ijms222212213 (PMC8618566; doi:10.3390/ijms222212213)
Supplement: Supplementary file 1 [file ijms-22-12213-s001.zip]

Archive with 1 entries (1 files):
- ijms-1453010-supplementary.pdf
